# Supplementary material for: Genome-Wide Identification and Expression Analysis of the Alfalfa (Medicago sativa L.) U-Box Gene Family in Response to Abiotic Stresses
Source: Int J Mol Sci. 2024 Nov 17;25(22):12324. doi: 10.3390/ijms252212324 (PMC11595061; doi:10.3390/ijms252212324)
Supplement: Supplementary file 1 [file ijms-25-12324-s001.zip]

Archive with 6 entries (6 files):
- Figure S1.jpg
- Figure S2.png
- Figure S3.jpg
- Suppl. Figure captions.pdf
- Table S1.pdf
- Table S2.pdf
